# Supplementary material for: Microbial Populations in Ruminal Liquid Samples from Young Beefmaster Bulls at Both Extremes of RFI Values
Source: Microorganisms. 2023 Mar 6;11(3):663. doi: 10.3390/microorganisms11030663 (PMC10055678; doi:10.3390/microorganisms11030663)
Supplement: Supplementary file 1 [file microorganisms-11-00663-s001.zip]

Archive with 1 entries (1 files):
- microorganisms-2197273-supplementary.pdf
